# Supplementary material for: The ascending arousal system shapes neural dynamics to mediate awareness of cognitive states
Source: Nat Commun. 2021 Oct 14;12:6016. doi: 10.1038/s41467-021-26268-x (PMC8516926; doi:10.1038/s41467-021-26268-x)
Supplement: Supplementary file 4 — Source Data. [file 41467_2021_26268_MOESM4_ESM.xlsx]

## Sheet: Figure 3bcd
Time (s)	6	4	2	0	2	4	6
figure3b
Tau(LC-BNM)	-1.06088	3.32905	-1.93227	-1.56097	-4.81568	-4.58354	-2.80394
figure3c
MSD	0.395978	0.675828	0.532469	0.201861	0.245782	0.626768	0.872981
figure3d
mean PC	0.414418	0.424375	0.420384	0.415128	0.404824	0.41401	0.422473
PC SEM	0.00166722	0.0017709	0.00174382	0.00172889	0.00178497	0.00180822	0.00172403
